# Supplementary material for: Nanocrystalline Cellulose-Supported Iron Oxide Composite Materials for High-Performance Lithium-Ion Batteries
Source: Polymers (Basel). 2024 Mar 2;16(5):691. doi: 10.3390/polym16050691 (PMC10934348; doi:10.3390/polym16050691)
Supplement: Supplementary file 1 [file polymers-16-00691-s001.zip]

Archive with 1 entries (1 files):
- polymers-2888419-supplementary.pdf
